# Supplementary material for: Exploring the Impact of Efavirenz on Aflatoxin B1 Metabolism: Insights from a Physiologically Based Pharmacokinetic Model and a Human Liver Microsome Study
Source: Toxins (Basel). 2024 Jun 4;16(6):259. doi: 10.3390/toxins16060259 (PMC11209285; doi:10.3390/toxins16060259)
Supplement: Supplementary file 1 [file toxins-16-00259-s001.zip]

Archive with 1 entries (1 files):
- toxins-2979484-supplementary.pdf
